# Supplementary material for: Effects of Maternal Pre-Pregnancy BMI on Preterm Infant Microbiome and Fecal Fermentation Profile—A Preliminary Cohort Study
Source: Nutrients. 2025 Mar 11;17(6):987. doi: 10.3390/nu17060987 (PMC11944810; doi:10.3390/nu17060987)
Supplement: Supplementary file 1 [file nutrients-17-00987-s001.zip]

Archive with 1 entries (1 files):
- nutrients-3497197-supplementary.pdf
